# Supplementary material for: Synthesis and Physicochemical Properties of Acrylate Anion Based Ionic Liquids
Source: Polymers (Basel). 2022 Nov 26;14(23):5148. doi: 10.3390/polym14235148 (PMC9736722; doi:10.3390/polym14235148)
Supplement: Supplementary file 1 [file polymers-14-05148-s001.zip]

Archive with 1 entries (1 files):
- polymers-1968444-supplementary.pdf
